# Supplementary material for: Delimiting species boundaries in Hosta section Capitatae (Asparagaceae) using MIG-seq and morphological analyses: taxonomic revision with new taxa from Korea and Japan
Source: Front Plant Sci. 2026 Jan 21;16:1668561. doi: 10.3389/fpls.2025.1668561 (PMC12868265; doi:10.3389/fpls.2025.1668561)
Supplement: Supplementary file 2 [file Table1.xlsx]

## Sheet: Hosta_MIGseq read
Supplementary Table 1 Information of MIG-seq data for the 176 Hosta accessions
Sample ID	NCBI Biosample ID	No. Raw Reads	Raw Read Length (bp)	No. Trimmed Reads	Trimmed Read Length (bp)	No. Analyzed Reads	Analyzed Read Length (bp)	Recovered Loci
BHwa03-HN	SAMN49747269	350498	30493326	210405	16832400	167185	13374800	9056
BHwa04-HN	SAMN49747270	301848	26260776	189498	15159840	148468	11877440	8315
BHwa06-HN	SAMN49747271	313264	27253968	200380	16030400	162764	13021120	7899
BHwa07-HN	SAMN49747272	347606	30241722	220415	17633200	176147	14091760	9198
BHwa08-HN	SAMN49747273	442192	38470704	271635	21730800	223435	17874800	10424
BHwa09-HN	SAMN49747274	400652	34856724	232847	18627760	188945	15115600	9081
BHwa10-HN	SAMN49747275	194048	16882176	107932	8634560	86049	6883920	4487
BHwa14-HN	SAMN49747276	262596	22845852	160466	12837280	127477	10198160	6813
BHwa17-HN	SAMN49747277	259080	22539960	153840	12307200	121701	9736080	6503
BHwa18-HN	SAMN49747278	389400	33877800	235515	18841200	188596	15087680	9958
BUn01-HN	SAMN49747279	511484	44499108	300316	24025280	231193	18495440	13242
BUn02-HN	SAMN49747280	269678	23461986	152370	12189600	110406	8832480	7103
BUn03-HN	SAMN49747281	395484	34407108	234606	18768480	187683	15014640	9265
BUn04-HN	SAMN49747282	419818	36524166	262374	20989920	211678	16934240	10319
BUn05-HN	SAMN49747283	369374	32135538	223854	17908320	174683	13974640	9270
BUn06-HN	SAMN49747284	381304	33173448	229566	18365280	181141	14491280	9493
BUn08-HN	SAMN49747285	391746	34081902	242116	19369280	191112	15288960	10140
BUn09-HN	SAMN49747286	334128	29069136	206144	16491520	160400	12832000	8977
BUn10-HN	SAMN49747287	164078	14274786	91785	7342800	65570	5245600	4440
BUn11-HN	SAMN49747288	529760	46089120	308741	24699280	248109	19848720	11907
ChangW01-HM	SAMN49747346	212536	18490632	94759	7580720	61474	4917920	5165
ChangW02-HM	SAMN49747347	325938	28356606	131788	10543040	89420	7153600	6975
ChungR02-HM	SAMN49747343	324508	28232196	183105	14648400	137519	11001520	8744
ChungR03-HM	SAMN49747344	311528	27102936	147212	11776960	102211	8176880	7801
ChungS03-HM	SAMN49747345	264294	22993578	119044	9523520	81715	6537200	6176
Daed03-HN	SAMN49747289	263730	22944510	173814	13905120	138699	11095920	7017
Daed04-HN	SAMN49747290	280448	24398976	187980	15038400	155932	12474560	6562
Daed07-HN	SAMN49747291	385870	33570690	239121	19129680	194452	15556160	8918
Daed08-HN	SAMN49747292	335212	29163444	201150	16092000	161709	12936720	7772
Daed10-HN	SAMN49747293	377624	32853288	228934	18314720	187284	14982720	7999
Daed11-HN	SAMN49747294	299622	26067114	185817	14865360	148389	11871120	7205
Daed13-HN	SAMN49747295	315622	27459114	197794	15823520	161710	12936800	7094
Daed14-HN	SAMN49747296	378404	32921148	235724	18857920	196155	15692400	7668
GCh01-HN	SAMN49747297	356978	31057086	220606	17648480	168088	13447040	9899
GCh02-HN	SAMN49747298	407964	35492868	252560	20204800	200298	16023840	10482
GCh03-HN	SAMN49747299	409684	35642508	253865	20309200	209296	16743680	9682
GCh04-HN	SAMN49747300	365138	31767006	213236	17058880	172829	13826320	8360
GCh05-HN	SAMN49747301	364558	31716546	214049	17123920	167042	13363360	9171
GCh06-HN	SAMN49747302	441682	38426334	269768	21581440	217152	17372160	11007
GCh07-HN	SAMN49747303	315972	27489564	194686	15574880	148674	11893920	8654
GCh08-HN	SAMN49747304	368144	32028528	221095	17687600	168900	13512000	9892
GCh09-HN	SAMN49747305	357442	31097454	220383	17630640	174053	13924240	9195
GCh10-HN	SAMN49747306	374022	32539914	233554	18684320	184670	14773600	9801
HallA02-HV	SAMN49747360	445996	38801652	245449	19635920	185650	14852000	9825
HallA03-HV	SAMN49747361	594072	51684264	342003	27360240	255437	20434960	14976
HCA01	SAMN49747408	368138	32028006	221584	17726720	181211	14496880	7844
HCA02	SAMN49747409	309038	26886306	185470	14837600	151691	12135280	6593
HCA03	SAMN49747410	416484	36234108	245628	19650240	193143	15451440	9702
HCA04	SAMN49747411	356206	30989922	230970	18477600	186488	14919040	9047
HCA05	SAMN49747412	309558	26931546	196429	15714320	153029	12242320	8073
HCA06	SAMN49747413	324770	28254990	205208	16416640	163700	13096000	8171
HCA07	SAMN49747414	404582	35198634	251924	20153920	202393	16191440	9221
HCA08	SAMN49747415	410158	35683746	257142	20571360	213786	17102880	8525
HCA09	SAMN49747416	421730	36690510	261409	20912720	215270	17221600	9043
HCA10	SAMN49747417	280768	24426816	170014	13601120	135459	10836720	6369
HCB01	SAMN49747418	322298	28039926	196315	15705200	152974	12237920	7684
HCB02	SAMN49747419	265470	23095890	168086	13446880	131643	10531440	6987
HCB03	SAMN49747420	273602	23803374	170171	13613680	133893	10711440	6574
HCB04	SAMN49747421	448440	39014280	282848	22627840	229025	18322000	10235
HCB05	SAMN49747422	314842	27391254	209351	16748080	167233	13378640	7920
HCB06	SAMN49747423	202424	17610888	123460	9876800	99243	7939440	4639
HCB07	SAMN49747424	323448	28139976	197992	15839360	160099	12807920	7017
HCB08	SAMN49747425	222742	19378554	165827	13266160	127747	10219760	7199
HCB09	SAMN49747426	410414	35706018	247613	19809040	196099	15687920	9726
HCB10	SAMN49747427	428472	37277064	256761	20540880	204574	16365920	10280
HCC01	SAMN49747428	388884	33832908	233160	18652800	178975	14318000	10493
HCC02	SAMN49747429	562308	48920796	329679	26374320	250714	20057120	15216
HCC03	SAMN49747430	72956	6347172	54768	4381440	33762	2700960	3064
HCC04	SAMN49747431	580592	50511504	335372	26829760	260733	20858640	14297
HCC05	SAMN49747432	684704	59569248	403810	32304800	325337	26026960	15622
HCC06	SAMN49747433	415320	36132840	250105	20008400	184017	14721360	11356
HCC08	SAMN49747434	581088	50554656	315387	25230960	245886	19670880	15390
HCC09	SAMN49747435	369736	32167032	203490	16279200	151113	12089040	9202
HCC10	SAMN49747436	683512	59465544	360127	28810160	278095	22247600	15741
HCW01	SAMN49747437	413674	35989638	232960	18636800	166534	13322720	10837
HCW02	SAMN49747438	288812	25126644	194461	15556880	144794	11583520	9055
HCW03	SAMN49747439	453402	39445974	262673	21013840	201077	16086160	10846
HCW04	SAMN49747440	504910	43927170	313080	25046400	237135	18970800	13897
HCW05	SAMN49747441	588084	51163308	359751	28780080	283275	22662000	15759
HCW06	SAMN49747442	542796	47223252	311741	24939280	242931	19434480	13838
HCW07	SAMN49747443	402754	35039598	228866	18309280	171746	13739680	10812
HCW08	SAMN49747444	561686	48866682	298190	23855200	226691	18135280	14069
HCWA01-HN	SAMN49747307	355782	30953034	229916	18393280	193920	15513600	7839
HCWA02-HN	SAMN49747308	419810	36523470	258160	20652800	219288	17543040	8339
HCWA03-HN	SAMN49747309	236484	20574108	147960	11836800	125031	10002480	4853
HCWA04-HN	SAMN49747310	338510	29450370	211034	16882720	178418	14273440	6967
HCWA07-HN	SAMN49747311	310678	27028986	202735	16218800	169754	13580320	7062
HCWA08-HN	SAMN49747312	332464	28924368	215312	17224960	181263	14501040	7330
HeukS01-HY	SAMN49747353	489148	42555876	276689	22135120	214280	17142400	8439
HeukS02-HY	SAMN49747354	416140	36204180	247520	19801600	181264	14501120	11992
HJ01_HJ	SAMN49747362	424332	36916884	211021	16881680	153100	12248000	10446
HJ02_HJ	SAMN49747363	351496	30580152	206438	16515040	154216	12337280	9153
HJ03_HJ	SAMN49747364	352564	30673068	205037	16402960	155545	12443600	9299
HJA01_HJ	SAMN49747365	423814	36871818	166755	13340400	114389	9151120	8200
HJA02_HJ	SAMN49747366	359094	31241178	157555	12604400	115739	9259120	7487
HJA03_HJ	SAMN49747367	343600	29893200	151764	12141120	101059	8084720	7837
HJA6-01_HJ	SAMN49747370	398038	34629306	219427	17554160	163023	13041840	10391
HJA6-02_HJ	SAMN49747371	195138	16977006	100950	8076000	66183	5294640	5337
HJA6-03_HJ	SAMN49747372	74700	6498900	48511	3880880	26271	2101680	2733
HJB01_HJ	SAMN49747368	270346	23520102	132334	10586720	93154	7452320	6611
HJB02_HJ	SAMN49747369	263778	22948686	129366	10349280	86722	6937760	6719
Hongd01-HY	SAMN49747355	398916	34705692	186146	14891680	128146	10251680	8878
Hongd02-HY	SAMN49747356	353884	30787908	246548	19723840	186178	14894240	10372
HP01	SAMN49747373	560846	48793602	340320	27225600	264780	21182400	13373
HP02	SAMN49747374	465644	40511028	281889	22551120	224541	17963280	10281
HP03	SAMN49747375	338236	29426532	206001	16480080	156283	12502640	9287
HP04	SAMN49747376	390092	33938004	233017	18641360	187399	14991920	9317
HP05	SAMN49747377	267376	23261712	156673	12533840	118171	9453680	7286
HP09	SAMN49747378	407366	35440842	243042	19443360	188383	15070640	10420
HPA01	SAMN49747379	385126	33505962	240066	19205280	190846	15267680	9475
HPA02	SAMN49747380	522648	45470376	309555	24764400	245680	19654400	12067
HPA03	SAMN49747381	231024	20099088	141443	11315440	107784	8622720	6154
HPA04	SAMN49747382	476280	41436360	266482	21318560	205765	16461200	11316
HPA05	SAMN49747383	320668	27898116	187651	15012080	140366	11229280	8312
HPA06	SAMN49747384	442260	38476620	250892	20071360	195090	15607200	10024
HPA07	SAMN49747385	427040	37152480	237598	19007840	183652	14692160	9127
HPA08	SAMN49747386	352272	30647664	211709	16936720	168261	13460880	8425
HPA09	SAMN49747387	424868	36963516	268459	21476720	214936	17194880	10067
HPA10	SAMN49747388	38596	3357852	29850	2388000	17540	1403200	1617
HPB01	SAMN49747389	275428	23962236	170134	13610720	131376	10510080	7379
HPB02	SAMN49747390	426528	37107936	249339	19947120	194384	15550720	10804
HPB03	SAMN49747391	355534	30931458	211790	16943200	168376	13470080	8435
HPB04	SAMN49747392	327856	28523472	197054	15764320	156338	12507040	7915
HPB05	SAMN49747393	394128	34289136	245309	19624720	192861	15428880	9756
HPB06	SAMN49747394	321920	28007040	198125	15850000	155371	12429680	7876
HPB07	SAMN49747395	230756	20075772	146103	11688240	112439	8995120	6160
HPB08	SAMN49747396	197854	17213298	121657	9732560	91171	7293680	5529
HPB09	SAMN49747397	150962	13133694	92201	7376080	66664	5333120	4471
HPB10	SAMN49747398	240216	20898792	140720	11257600	107220	8577600	6220
ilwul01-HN	SAMN49747313	406944	35404128	237237	18978960	193743	15499440	8490
ilwul02-HN	SAMN49747314	432032	37586784	256734	20538720	210347	16827760	8791
ilwul03-HN	SAMN49747315	378722	32948814	227080	18166400	182625	14610000	8672
ilwul04-HN	SAMN49747316	378410	32921670	222290	17783200	178694	14295520	8300
ilwul05-HN	SAMN49747317	453640	39466680	269051	21524080	220091	17607280	9555
ilwul06-HN	SAMN49747318	371508	32321196	227152	18172160	182207	14576560	8480
ilwul07-HN	SAMN49747319	483396	42055452	294237	23538960	238034	19042720	10863
ilwul08-HN	SAMN49747320	351484	30579108	204971	16397680	166199	13295920	7333
ilwul09-HN	SAMN49747321	312464	27184368	186995	14959600	154395	12351600	6793
ilwul10-HN	SAMN49747322	468558	40764546	267729	21418320	216162	17292960	9996
JukB02-HM	SAMN49747348	463722	40343814	233560	18684800	170784	13662720	11360
JukB03-HM	SAMN49747349	294298	25603926	170324	13625920	127654	10212320	7933
Kochi01	SAMN49747399	262070	22800090	145200	11616000	103797	8303760	7043
Kochi02	SAMN49747400	303290	26386230	166553	13324240	122356	9788480	7854
Kochi03	SAMN49747401	392294	34129578	218787	17502960	163232	13058560	9821
Kochi05	SAMN49747402	433408	37706496	258590	20687200	201976	16158080	11323
Kochi06	SAMN49747403	591424	51453888	296583	23726640	228377	18270160	13075
Kochi07	SAMN49747404	392384	34137408	200465	16037200	150609	12048720	9267
Kochi08	SAMN49747405	465658	40512246	238351	19068080	180097	14407760	11225
Kochi09	SAMN49747406	469460	40843020	223151	17852080	167525	13402000	11027
Kochi10	SAMN49747407	373028	32453436	197154	15772320	148063	11845040	9309
MulY11-HV	SAMN49747357	344412	29963844	189777	15182160	132190	10575200	7458
Sokri03-HN	SAMN49747323	269790	23471730	166399	13311920	127020	10161600	7438
Sokri04-HN	SAMN49747324	283004	24621348	174978	13998240	137819	11025520	7456
Sokri05-HN	SAMN49747325	268064	23321568	168951	13516080	130497	10439760	7408
Sokri06-HN	SAMN49747326	259520	22578240	159904	12792320	123347	9867760	7193
Sokri07-HN	SAMN49747327	285482	24836934	176596	14127680	136855	10948400	7675
Sokri08-HN	SAMN49747328	342672	29812464	198319	15865520	157822	12625760	8106
Sokri09-HN	SAMN49747329	323710	28162770	194887	15590960	158835	12706800	7403
Sokri10-HN	SAMN49747330	296276	25776012	184187	14734960	142329	11386320	8135
Sokri11-HN	SAMN49747331	265572	23104764	161699	12935920	128289	10263120	6578
Sokri12-HN	SAMN49747332	311184	27073008	187344	14987520	152940	12235200	7286
SuaK01-HV	SAMN49747358	267146	23241702	154755	12380400	99362	7948960	9065
SuaK02-HV	SAMN49747359	473030	41153610	238741	19099280	172623	13809840	12430
UiR02-HM	SAMN49747352	262822	22865514	109372	8749760	74019	5921520	4987
UlS04-HM	SAMN49747350	186996	16268652	93653	7492240	62136	4970880	4983
UlS06-HM	SAMN49747351	468152	40729224	272597	21807760	212887	17030960	11634
WanD01-HM	SAMN49747341	410552	35718024	248552	19884160	186115	14889200	10372
WanD02-HM	SAMN49747342	400196	34817052	186544	14923520	132127	10570160	6729
WDo01-HN	SAMN49747333	232134	20195658	155179	12414320	115411	9232880	7638
WDo02-HN	SAMN49747334	305264	26557968	188848	15107840	150288	12023040	7943
WDo04-HN	SAMN49747335	84298	7333926	64465	5157200	44943	3595440	3464
WDo05-HN	SAMN49747336	400478	34841586	246453	19716240	200615	16049200	9736
WDo07-HN	SAMN49747337	322794	28083078	198141	15851280	160750	12860000	7484
WDo08-HN	SAMN49747338	384420	33444540	226705	18136400	181627	14530160	8921
WDo09-HN	SAMN49747339	209228	18202836	121320	9705600	93041	7443280	5340
WDo10-HN	SAMN49747340	227436	19786932	138297	11063760	103589	8287120	6356
Bio Project : PRJNA1284551
SRA Number RUN44702503-RUN44702678
